# Supplementary material for: Recent Molecular Epidemiology of Echovirus 11 Throughout North and West Africa Resulted in the First Identification of a Recombinant Strain from an Acute Flaccid Paralysis Case in West Africa
Source: Viruses. 2024 Nov 13;16(11):1772. doi: 10.3390/v16111772 (PMC11599147; doi:10.3390/v16111772)
Supplement: Supplementary file 1 [file viruses-16-01772-s001.zip]

Archive with 1 entries (1 files):
- viruses-3240983-supplementary.pdf
